# Supplementary material for: Multi-modal low-dose medical imaging through instruction-guided unified AI
Source: Front Med (Lausanne). 2026 Jan 16;13:1691143. doi: 10.3389/fmed.2026.1691143 (PMC12855130; doi:10.3389/fmed.2026.1691143)
Supplement: Supplementary file 1 [file Table_1.XLSX]

## Sheet: S1
Modality	Dataset Source	Original Size	Processing	Final Resolution	Train:Val:Test	channel size
MRI	IXI Database (578 T2-weighted)	256×256×n (3D volumetric)	4× k-space (undersampling)	256×256 (2D slices)	405:59:114	1 (grayscale images)
CT	NIH AAPM-Mayo Challenge 2016	512×512	Quarter-dose simulation	512×512 (paired HQ/LQ)	8:1:1	1 (grayscale images)
PET	PolarStar m660 (159 18F-FDG)	192×192×400 (3.15×3.15×1.87mm)	12× dose (reduction)	192×400 ((2D slices))	120:10:29	1 (grayscale images)

## Sheet: S2
MRI Super-Resolution
Method	PSNR	SSIM	RMSE	p-value (vs MIRA-Net)
SRCNN	28.8067	0.8919	41.3488	0.0008
VDSR	30.0446	0.914	36.0508	0.012
SwinIR	31.5549	0.9334	30.5788	0.041
MIRA-Net	31.7824	0.9358	30.1253	-
CT Denoising
Method	PSNR	SSIM	RMSE	p-value (vs MIRA-Net)
CNN	32.76	0.9075	9.3928	0.0065
REDCNN	33.1889	0.9113	8.9427	0.018
Eformer	33.3496	0.9175	8.803	0.027
MIRA-Net	33.4872	0.7198	8.6594	-
MRI Super-Resolution
Method	PSNR	SSIM	RMSE	p-value (vs MIRA-Net)
Contextcnn	35.9268	0.9167	0.098	0.0031
DCNN	36.271	0.9243	0.0954	0.0095
ARGAN	36.7272	0.9406	0.0902	0.021
MIRA-Net	36.9445	0.9432	0.0887	-

## Sheet: S3
Method	MRI Super-Resolution				CT Denoising				MRI Super-Resolution
	PSNR	SSIM	RMSE	p-value	PSNR	SSIM	RMSE	p-value	PSNR	SSIM	RMSE	p-value
AirNet	30.6553	0.9182	33.5245	0.018	32.354	0.90277	9.8512	0.004	35.9109	0.93536	0.0951	0.009
Eformer	29.1922	0.8728	39.0983	0.006	32.4438	0.9078	9.7565	0.0065	35.1096	0.9091	0.1085	0.015
Spach Transformer	31.1799	0.929	31.8342	0.042	33.474	0.9155	8.6677	0.038	36.7547	0.9445	0.0874	0.047
DRMC	29.5466	0.9032	38.1691	0.0007	33.277	0.9153	8.8674	0.021	36.1909	0.9376	0.096	0.047
MIRA-Net	31.4567	0.9312	31.2145	-	33.5024	0.9162	8.5987	-	36.8124	0.9453	0.0869	-

## Sheet: S4
The 5-point scale for the evaluation of overall image quality.
Score	Overall Image Quality
1	Non-diagnostic quality, excessive noise, or unfavorable lesion contrast; such images required rescan
2	Acceptable quality, but with sub-optimal noise and difficult lesion depiction, leading to impaired diagnostic confidence
3	Equivalent to the common image quality established as a clinical routine in our institution
4	Superior to the common image quality
5	Excellent quality, optimal noise, sharp lesion depiction, and free of artifact. The optimal image quality for diagnosis with complete confidence

## Sheet: S5
Modality	LQ	Eformer	Spach Transformer	DRMC	MIRA-Net
CT	1.2±0.15	1.8±0.22	2.7±0.20	3.9±0.25	4.6±0.19
PET	1.4±0.17	3.1±0.36	3.4±0.20	3.6±0.19	4.8±0.20
MRI	1.6±0.19	2.3±0.28	4.1±0.17	4.0±0.20	4.7±0.17
Reader	Modality	Overall score (mean±SD)	p-value (vs input)
R1 (8y)	CT	4.6±0.3	0.0007
R1 (8y)	PET	4.8±0.2	0.0006
R1 (8y)	MRI	4.5±0.3	0.0009
R2 (12y)	CT	4.5±0.4	0.0011
R2 (12y)	PET	4.7±0.2	0.001
R2 (12y)	MRI	4.4±0.3	0.0013
R3 (20y)	CT	4.7±0.2	0.0008
R3 (20y)	PET	4.8±0.2	0.0007
R3 (20y)	MRI	4.6±0.3	0.001
Aggregate (n=3)	CT	4.6±0.3	<0.001
Aggregate (n=3)	PET	4.8±0.2	<0.001
Aggregate (n=3)	MRI	4.5±0.3	<0.001
