# Supplementary material for: Multi-modal low-dose medical imaging through instruction-guided unified AI
Source: Front Med (Lausanne). 2026 Jan 16;13:1691143. doi: 10.3389/fmed.2026.1691143 (PMC12855130; doi:10.3389/fmed.2026.1691143)
Supplement: Supplementary file 2 [file Table_2.XLSX]

## Sheet: S1
Additional file 2: Pseudocode for the Adaptive Restoration Core (ARC) Module
================================================================================
Algorithm 1: Instruction Vector Generation
================================================================================
Input: Low-quality image I_LQ ∈ R^(H×W×C)
Output: Task-specific instruction vector v_inst ∈ R^D
Parameters: Learnable dictionary D ∈ R^(D×K)
1: f ← CNN_encoder(I_LQ) // 3-layer CNN encoder
2: f ← GlobalAveragePooling(f) // Spatial aggregation
3: α ← Softmax(f) // Attention weights, α ∈ R^K
4: v_inst ← D · α // Linear combination: Σ(α_i · d_i)
5: return v_inst
================================================================================
Algorithm 2: Adaptive Feature Modulation
================================================================================
Input: Feature map F_in ∈ R^(H×W×C), instruction vector v_inst ∈ R^D
Output: Modulated feature map F_out ∈ R^(H×W×C)
1: h ← MLP(v_inst) // Multi-layer perceptron
2: γ ← Linear_scale(h) // Scaling vector, γ ∈ R^C
3: β ← Linear_bias(h) // Bias vector, β ∈ R^C
4: F_out ← γ ⊙ F_in + β // Channel-wise affine transformation
5: return F_out
================================================================================
Algorithm 3: ARC-Guided Forward Propagation
================================================================================
Input: Low-quality image I_LQ ∈ R^(H×W×1)
Output: Restored high-quality image I_HQ ∈ R^(H×W×1)
1: // Generate task-specific instruction
2: v_inst ← InstructionVectorGeneration(I_LQ) // Algorithm 1
3:
4: // Shallow feature extraction
5: F_0 ← Conv_3×3(I_LQ)
6:
7: // Encoder path with adaptive modulation
8: for i = 1 to L_enc do
9: F_i ← ConvBlock(F_{i-1})
10: F_i ← AdaptiveFeatureModulation(F_i, v_inst) // Algorithm 2
11: if i < L_enc then
12: F_i ← Downsample(F_i)
13: end if
14: end for
15:
16: // Decoder path with skip connections
17: for j = 1 to L_dec do
18: F ← Upsample(F)
19: F ← Concatenate(F, F_{skip}) // Skip connection from encoder
20: F ← ConvBlock(F)
21: F ← AdaptiveFeatureModulation(F, v_inst) // Algorithm 2
22: end for
23:
24: // Output reconstruction with residual connection
25: I_HQ ← Conv_1×1(F) + I_LQ
26: return I_HQ
================================================================================
Key Innovation:
================================================================================
The ARC module enables unsupervised task identification and adaptive feature
processing through:
1. Instruction Generation: Automatically analyzes input degradation patterns
and generates task-specific guidance without explicit task labels.
2. Feature Modulation: Applies layer-wise affine transformations guided by
the instruction vector, enabling fine-grained task-adaptive processing.
3. Learnable Strategy Dictionary: The dictionary D is optimized end-to-end
to learn optimal combinations of primitive restoration operations.
================================================================================
Citation:
================================================================================
If you use this pseudocode, please cite:
Lang H, Zhou Y, Yu Y, et al. Multi-modal low-dose medical imaging through
instruction-guided unified AI. [Journal], 2025.
Training/Optimization Settings — Consolidated Report 1) Optimizer - Optimizer type: Adam (PyTorch torch.optim.Adam). - Adam hyperparameters (from code): betas = (0.9, 0.999), eps = 1e-8. 2) Learning rate (LR) and schedule - Initial LR: 2e-4. - LR schedule: cosine annealing. - Code: CosineAnnealingLR(optimizer, T_max = total_iteration, eta_min = 1e-6). - Paper: LR is gradually decreased to 1e-6 us…
Training/Optimization Settings — Consolidated Report 1) Optimizer - Optimizer type: Adam (PyTorch torch.optim.Adam). - Adam hyperparameters (from code): betas = (0.9, 0.999), eps = 1e-8. 2) Learning rate (LR) and schedule - Initial LR: 2e-4. - LR schedule: cosine annealing. - Code: CosineAnnealingLR(optimizer, T_max = total_iteration, eta_min = 1e-6). - Paper: LR is gradually decreased to 1e-6 us…
Training/Optimization Settings — Consolidated Report 1) Optimizer - Optimizer type: Adam (PyTorch torch.optim.Adam). - Adam hyperparameters (from code): betas = (0.9, 0.999), eps = 1e-8. 2) Learning rate (LR) and schedule - Initial LR: 2e-4. - LR schedule: cosine annealing. - Code: CosineAnnealingLR(optimizer, T_max = total_iteration, eta_min = 1e-6). - Paper: LR is gradually decreased to 1e-6 us…
Training/Optimization Settings — Consolidated Report 1) Optimizer - Optimizer type: Adam (PyTorch torch.optim.Adam). - Adam hyperparameters (from code): betas = (0.9, 0.999), eps = 1e-8. 2) Learning rate (LR) and schedule - Initial LR: 2e-4. - LR schedule: cosine annealing. - Code: CosineAnnealingLR(optimizer, T_max = total_iteration, eta_min = 1e-6). - Paper: LR is gradually decreased to 1e-6 us…
Training/Optimization Settings — Consolidated Report 1) Optimizer - Optimizer type: Adam (PyTorch torch.optim.Adam). - Adam hyperparameters (from code): betas = (0.9, 0.999), eps = 1e-8. 2) Learning rate (LR) and schedule - Initial LR: 2e-4. - LR schedule: cosine annealing. - Code: CosineAnnealingLR(optimizer, T_max = total_iteration, eta_min = 1e-6). - Paper: LR is gradually decreased to 1e-6 us…
Training/Optimization Settings — Consolidated Report 1) Optimizer - Optimizer type: Adam (PyTorch torch.optim.Adam). - Adam hyperparameters (from code): betas = (0.9, 0.999), eps = 1e-8. 2) Learning rate (LR) and schedule - Initial LR: 2e-4. - LR schedule: cosine annealing. - Code: CosineAnnealingLR(optimizer, T_max = total_iteration, eta_min = 1e-6). - Paper: LR is gradually decreased to 1e-6 us…
Training/Optimization Settings — Consolidated Report 1) Optimizer - Optimizer type: Adam (PyTorch torch.optim.Adam). - Adam hyperparameters (from code): betas = (0.9, 0.999), eps = 1e-8. 2) Learning rate (LR) and schedule - Initial LR: 2e-4. - LR schedule: cosine annealing. - Code: CosineAnnealingLR(optimizer, T_max = total_iteration, eta_min = 1e-6). - Paper: LR is gradually decreased to 1e-6 us…
Training/Optimization Settings — Consolidated Report 1) Optimizer - Optimizer type: Adam (PyTorch torch.optim.Adam). - Adam hyperparameters (from code): betas = (0.9, 0.999), eps = 1e-8. 2) Learning rate (LR) and schedule - Initial LR: 2e-4. - LR schedule: cosine annealing. - Code: CosineAnnealingLR(optimizer, T_max = total_iteration, eta_min = 1e-6). - Paper: LR is gradually decreased to 1e-6 us…
Training/Optimization Settings — Consolidated Report 1) Optimizer - Optimizer type: Adam (PyTorch torch.optim.Adam). - Adam hyperparameters (from code): betas = (0.9, 0.999), eps = 1e-8. 2) Learning rate (LR) and schedule - Initial LR: 2e-4. - LR schedule: cosine annealing. - Code: CosineAnnealingLR(optimizer, T_max = total_iteration, eta_min = 1e-6). - Paper: LR is gradually decreased to 1e-6 us…
Training/Optimization Settings — Consolidated Report 1) Optimizer - Optimizer type: Adam (PyTorch torch.optim.Adam). - Adam hyperparameters (from code): betas = (0.9, 0.999), eps = 1e-8. 2) Learning rate (LR) and schedule - Initial LR: 2e-4. - LR schedule: cosine annealing. - Code: CosineAnnealingLR(optimizer, T_max = total_iteration, eta_min = 1e-6). - Paper: LR is gradually decreased to 1e-6 us…
Training/Optimization Settings — Consolidated Report 1) Optimizer - Optimizer type: Adam (PyTorch torch.optim.Adam). - Adam hyperparameters (from code): betas = (0.9, 0.999), eps = 1e-8. 2) Learning rate (LR) and schedule - Initial LR: 2e-4. - LR schedule: cosine annealing. - Code: CosineAnnealingLR(optimizer, T_max = total_iteration, eta_min = 1e-6). - Paper: LR is gradually decreased to 1e-6 us…
Training/Optimization Settings — Consolidated Report 1) Optimizer - Optimizer type: Adam (PyTorch torch.optim.Adam). - Adam hyperparameters (from code): betas = (0.9, 0.999), eps = 1e-8. 2) Learning rate (LR) and schedule - Initial LR: 2e-4. - LR schedule: cosine annealing. - Code: CosineAnnealingLR(optimizer, T_max = total_iteration, eta_min = 1e-6). - Paper: LR is gradually decreased to 1e-6 us…
Training/Optimization Settings — Consolidated Report 1) Optimizer - Optimizer type: Adam (PyTorch torch.optim.Adam). - Adam hyperparameters (from code): betas = (0.9, 0.999), eps = 1e-8. 2) Learning rate (LR) and schedule - Initial LR: 2e-4. - LR schedule: cosine annealing. - Code: CosineAnnealingLR(optimizer, T_max = total_iteration, eta_min = 1e-6). - Paper: LR is gradually decreased to 1e-6 us…
Training/Optimization Settings — Consolidated Report 1) Optimizer - Optimizer type: Adam (PyTorch torch.optim.Adam). - Adam hyperparameters (from code): betas = (0.9, 0.999), eps = 1e-8. 2) Learning rate (LR) and schedule - Initial LR: 2e-4. - LR schedule: cosine annealing. - Code: CosineAnnealingLR(optimizer, T_max = total_iteration, eta_min = 1e-6). - Paper: LR is gradually decreased to 1e-6 us…
Training/Optimization Settings — Consolidated Report 1) Optimizer - Optimizer type: Adam (PyTorch torch.optim.Adam). - Adam hyperparameters (from code): betas = (0.9, 0.999), eps = 1e-8. 2) Learning rate (LR) and schedule - Initial LR: 2e-4. - LR schedule: cosine annealing. - Code: CosineAnnealingLR(optimizer, T_max = total_iteration, eta_min = 1e-6). - Paper: LR is gradually decreased to 1e-6 us…
Training/Optimization Settings — Consolidated Report 1) Optimizer - Optimizer type: Adam (PyTorch torch.optim.Adam). - Adam hyperparameters (from code): betas = (0.9, 0.999), eps = 1e-8. 2) Learning rate (LR) and schedule - Initial LR: 2e-4. - LR schedule: cosine annealing. - Code: CosineAnnealingLR(optimizer, T_max = total_iteration, eta_min = 1e-6). - Paper: LR is gradually decreased to 1e-6 us…
Training/Optimization Settings — Consolidated Report 1) Optimizer - Optimizer type: Adam (PyTorch torch.optim.Adam). - Adam hyperparameters (from code): betas = (0.9, 0.999), eps = 1e-8. 2) Learning rate (LR) and schedule - Initial LR: 2e-4. - LR schedule: cosine annealing. - Code: CosineAnnealingLR(optimizer, T_max = total_iteration, eta_min = 1e-6). - Paper: LR is gradually decreased to 1e-6 us…
Training/Optimization Settings — Consolidated Report 1) Optimizer - Optimizer type: Adam (PyTorch torch.optim.Adam). - Adam hyperparameters (from code): betas = (0.9, 0.999), eps = 1e-8. 2) Learning rate (LR) and schedule - Initial LR: 2e-4. - LR schedule: cosine annealing. - Code: CosineAnnealingLR(optimizer, T_max = total_iteration, eta_min = 1e-6). - Paper: LR is gradually decreased to 1e-6 us…
Training/Optimization Settings — Consolidated Report 1) Optimizer - Optimizer type: Adam (PyTorch torch.optim.Adam). - Adam hyperparameters (from code): betas = (0.9, 0.999), eps = 1e-8. 2) Learning rate (LR) and schedule - Initial LR: 2e-4. - LR schedule: cosine annealing. - Code: CosineAnnealingLR(optimizer, T_max = total_iteration, eta_min = 1e-6). - Paper: LR is gradually decreased to 1e-6 us…
Training/Optimization Settings — Consolidated Report 1) Optimizer - Optimizer type: Adam (PyTorch torch.optim.Adam). - Adam hyperparameters (from code): betas = (0.9, 0.999), eps = 1e-8. 2) Learning rate (LR) and schedule - Initial LR: 2e-4. - LR schedule: cosine annealing. - Code: CosineAnnealingLR(optimizer, T_max = total_iteration, eta_min = 1e-6). - Paper: LR is gradually decreased to 1e-6 us…
Training/Optimization Settings — Consolidated Report 1) Optimizer - Optimizer type: Adam (PyTorch torch.optim.Adam). - Adam hyperparameters (from code): betas = (0.9, 0.999), eps = 1e-8. 2) Learning rate (LR) and schedule - Initial LR: 2e-4. - LR schedule: cosine annealing. - Code: CosineAnnealingLR(optimizer, T_max = total_iteration, eta_min = 1e-6). - Paper: LR is gradually decreased to 1e-6 us…
Training/Optimization Settings — Consolidated Report 1) Optimizer - Optimizer type: Adam (PyTorch torch.optim.Adam). - Adam hyperparameters (from code): betas = (0.9, 0.999), eps = 1e-8. 2) Learning rate (LR) and schedule - Initial LR: 2e-4. - LR schedule: cosine annealing. - Code: CosineAnnealingLR(optimizer, T_max = total_iteration, eta_min = 1e-6). - Paper: LR is gradually decreased to 1e-6 us…
Training/Optimization Settings — Consolidated Report 1) Optimizer - Optimizer type: Adam (PyTorch torch.optim.Adam). - Adam hyperparameters (from code): betas = (0.9, 0.999), eps = 1e-8. 2) Learning rate (LR) and schedule - Initial LR: 2e-4. - LR schedule: cosine annealing. - Code: CosineAnnealingLR(optimizer, T_max = total_iteration, eta_min = 1e-6). - Paper: LR is gradually decreased to 1e-6 us…
Training/Optimization Settings — Consolidated Report 1) Optimizer - Optimizer type: Adam (PyTorch torch.optim.Adam). - Adam hyperparameters (from code): betas = (0.9, 0.999), eps = 1e-8. 2) Learning rate (LR) and schedule - Initial LR: 2e-4. - LR schedule: cosine annealing. - Code: CosineAnnealingLR(optimizer, T_max = total_iteration, eta_min = 1e-6). - Paper: LR is gradually decreased to 1e-6 us…
Training/Optimization Settings — Consolidated Report 1) Optimizer - Optimizer type: Adam (PyTorch torch.optim.Adam). - Adam hyperparameters (from code): betas = (0.9, 0.999), eps = 1e-8. 2) Learning rate (LR) and schedule - Initial LR: 2e-4. - LR schedule: cosine annealing. - Code: CosineAnnealingLR(optimizer, T_max = total_iteration, eta_min = 1e-6). - Paper: LR is gradually decreased to 1e-6 us…
Training/Optimization Settings — Consolidated Report 1) Optimizer - Optimizer type: Adam (PyTorch torch.optim.Adam). - Adam hyperparameters (from code): betas = (0.9, 0.999), eps = 1e-8. 2) Learning rate (LR) and schedule - Initial LR: 2e-4. - LR schedule: cosine annealing. - Code: CosineAnnealingLR(optimizer, T_max = total_iteration, eta_min = 1e-6). - Paper: LR is gradually decreased to 1e-6 us…
Training/Optimization Settings — Consolidated Report 1) Optimizer - Optimizer type: Adam (PyTorch torch.optim.Adam). - Adam hyperparameters (from code): betas = (0.9, 0.999), eps = 1e-8. 2) Learning rate (LR) and schedule - Initial LR: 2e-4. - LR schedule: cosine annealing. - Code: CosineAnnealingLR(optimizer, T_max = total_iteration, eta_min = 1e-6). - Paper: LR is gradually decreased to 1e-6 us…
Training/Optimization Settings — Consolidated Report 1) Optimizer - Optimizer type: Adam (PyTorch torch.optim.Adam). - Adam hyperparameters (from code): betas = (0.9, 0.999), eps = 1e-8. 2) Learning rate (LR) and schedule - Initial LR: 2e-4. - LR schedule: cosine annealing. - Code: CosineAnnealingLR(optimizer, T_max = total_iteration, eta_min = 1e-6). - Paper: LR is gradually decreased to 1e-6 us…
Training/Optimization Settings — Consolidated Report 1) Optimizer - Optimizer type: Adam (PyTorch torch.optim.Adam). - Adam hyperparameters (from code): betas = (0.9, 0.999), eps = 1e-8. 2) Learning rate (LR) and schedule - Initial LR: 2e-4. - LR schedule: cosine annealing. - Code: CosineAnnealingLR(optimizer, T_max = total_iteration, eta_min = 1e-6). - Paper: LR is gradually decreased to 1e-6 us…
Training/Optimization Settings — Consolidated Report 1) Optimizer - Optimizer type: Adam (PyTorch torch.optim.Adam). - Adam hyperparameters (from code): betas = (0.9, 0.999), eps = 1e-8. 2) Learning rate (LR) and schedule - Initial LR: 2e-4. - LR schedule: cosine annealing. - Code: CosineAnnealingLR(optimizer, T_max = total_iteration, eta_min = 1e-6). - Paper: LR is gradually decreased to 1e-6 us…
Training/Optimization Settings — Consolidated Report 1) Optimizer - Optimizer type: Adam (PyTorch torch.optim.Adam). - Adam hyperparameters (from code): betas = (0.9, 0.999), eps = 1e-8. 2) Learning rate (LR) and schedule - Initial LR: 2e-4. - LR schedule: cosine annealing. - Code: CosineAnnealingLR(optimizer, T_max = total_iteration, eta_min = 1e-6). - Paper: LR is gradually decreased to 1e-6 us…
Training/Optimization Settings — Consolidated Report 1) Optimizer - Optimizer type: Adam (PyTorch torch.optim.Adam). - Adam hyperparameters (from code): betas = (0.9, 0.999), eps = 1e-8. 2) Learning rate (LR) and schedule - Initial LR: 2e-4. - LR schedule: cosine annealing. - Code: CosineAnnealingLR(optimizer, T_max = total_iteration, eta_min = 1e-6). - Paper: LR is gradually decreased to 1e-6 us…
Training/Optimization Settings — Consolidated Report 1) Optimizer - Optimizer type: Adam (PyTorch torch.optim.Adam). - Adam hyperparameters (from code): betas = (0.9, 0.999), eps = 1e-8. 2) Learning rate (LR) and schedule - Initial LR: 2e-4. - LR schedule: cosine annealing. - Code: CosineAnnealingLR(optimizer, T_max = total_iteration, eta_min = 1e-6). - Paper: LR is gradually decreased to 1e-6 us…
Training/Optimization Settings — Consolidated Report 1) Optimizer - Optimizer type: Adam (PyTorch torch.optim.Adam). - Adam hyperparameters (from code): betas = (0.9, 0.999), eps = 1e-8. 2) Learning rate (LR) and schedule - Initial LR: 2e-4. - LR schedule: cosine annealing. - Code: CosineAnnealingLR(optimizer, T_max = total_iteration, eta_min = 1e-6). - Paper: LR is gradually decreased to 1e-6 us…
Training/Optimization Settings — Consolidated Report 1) Optimizer - Optimizer type: Adam (PyTorch torch.optim.Adam). - Adam hyperparameters (from code): betas = (0.9, 0.999), eps = 1e-8. 2) Learning rate (LR) and schedule - Initial LR: 2e-4. - LR schedule: cosine annealing. - Code: CosineAnnealingLR(optimizer, T_max = total_iteration, eta_min = 1e-6). - Paper: LR is gradually decreased to 1e-6 us…
Training/Optimization Settings — Consolidated Report 1) Optimizer - Optimizer type: Adam (PyTorch torch.optim.Adam). - Adam hyperparameters (from code): betas = (0.9, 0.999), eps = 1e-8. 2) Learning rate (LR) and schedule - Initial LR: 2e-4. - LR schedule: cosine annealing. - Code: CosineAnnealingLR(optimizer, T_max = total_iteration, eta_min = 1e-6). - Paper: LR is gradually decreased to 1e-6 us…
Training/Optimization Settings — Consolidated Report 1) Optimizer - Optimizer type: Adam (PyTorch torch.optim.Adam). - Adam hyperparameters (from code): betas = (0.9, 0.999), eps = 1e-8. 2) Learning rate (LR) and schedule - Initial LR: 2e-4. - LR schedule: cosine annealing. - Code: CosineAnnealingLR(optimizer, T_max = total_iteration, eta_min = 1e-6). - Paper: LR is gradually decreased to 1e-6 us…
Training/Optimization Settings — Consolidated Report 1) Optimizer - Optimizer type: Adam (PyTorch torch.optim.Adam). - Adam hyperparameters (from code): betas = (0.9, 0.999), eps = 1e-8. 2) Learning rate (LR) and schedule - Initial LR: 2e-4. - LR schedule: cosine annealing. - Code: CosineAnnealingLR(optimizer, T_max = total_iteration, eta_min = 1e-6). - Paper: LR is gradually decreased to 1e-6 us…
Training/Optimization Settings — Consolidated Report 1) Optimizer - Optimizer type: Adam (PyTorch torch.optim.Adam). - Adam hyperparameters (from code): betas = (0.9, 0.999), eps = 1e-8. 2) Learning rate (LR) and schedule - Initial LR: 2e-4. - LR schedule: cosine annealing. - Code: CosineAnnealingLR(optimizer, T_max = total_iteration, eta_min = 1e-6). - Paper: LR is gradually decreased to 1e-6 us…
Training/Optimization Settings — Consolidated Report 1) Optimizer - Optimizer type: Adam (PyTorch torch.optim.Adam). - Adam hyperparameters (from code): betas = (0.9, 0.999), eps = 1e-8. 2) Learning rate (LR) and schedule - Initial LR: 2e-4. - LR schedule: cosine annealing. - Code: CosineAnnealingLR(optimizer, T_max = total_iteration, eta_min = 1e-6). - Paper: LR is gradually decreased to 1e-6 us…
Training/Optimization Settings — Consolidated Report 1) Optimizer - Optimizer type: Adam (PyTorch torch.optim.Adam). - Adam hyperparameters (from code): betas = (0.9, 0.999), eps = 1e-8. 2) Learning rate (LR) and schedule - Initial LR: 2e-4. - LR schedule: cosine annealing. - Code: CosineAnnealingLR(optimizer, T_max = total_iteration, eta_min = 1e-6). - Paper: LR is gradually decreased to 1e-6 us…
Training/Optimization Settings — Consolidated Report 1) Optimizer - Optimizer type: Adam (PyTorch torch.optim.Adam). - Adam hyperparameters (from code): betas = (0.9, 0.999), eps = 1e-8. 2) Learning rate (LR) and schedule - Initial LR: 2e-4. - LR schedule: cosine annealing. - Code: CosineAnnealingLR(optimizer, T_max = total_iteration, eta_min = 1e-6). - Paper: LR is gradually decreased to 1e-6 us…
Training/Optimization Settings — Consolidated Report 1) Optimizer - Optimizer type: Adam (PyTorch torch.optim.Adam). - Adam hyperparameters (from code): betas = (0.9, 0.999), eps = 1e-8. 2) Learning rate (LR) and schedule - Initial LR: 2e-4. - LR schedule: cosine annealing. - Code: CosineAnnealingLR(optimizer, T_max = total_iteration, eta_min = 1e-6). - Paper: LR is gradually decreased to 1e-6 us…
Training/Optimization Settings — Consolidated Report 1) Optimizer - Optimizer type: Adam (PyTorch torch.optim.Adam). - Adam hyperparameters (from code): betas = (0.9, 0.999), eps = 1e-8. 2) Learning rate (LR) and schedule - Initial LR: 2e-4. - LR schedule: cosine annealing. - Code: CosineAnnealingLR(optimizer, T_max = total_iteration, eta_min = 1e-6). - Paper: LR is gradually decreased to 1e-6 us…
Training/Optimization Settings — Consolidated Report 1) Optimizer - Optimizer type: Adam (PyTorch torch.optim.Adam). - Adam hyperparameters (from code): betas = (0.9, 0.999), eps = 1e-8. 2) Learning rate (LR) and schedule - Initial LR: 2e-4. - LR schedule: cosine annealing. - Code: CosineAnnealingLR(optimizer, T_max = total_iteration, eta_min = 1e-6). - Paper: LR is gradually decreased to 1e-6 us…
Training/Optimization Settings — Consolidated Report 1) Optimizer - Optimizer type: Adam (PyTorch torch.optim.Adam). - Adam hyperparameters (from code): betas = (0.9, 0.999), eps = 1e-8. 2) Learning rate (LR) and schedule - Initial LR: 2e-4. - LR schedule: cosine annealing. - Code: CosineAnnealingLR(optimizer, T_max = total_iteration, eta_min = 1e-6). - Paper: LR is gradually decreased to 1e-6 us…
Training/Optimization Settings — Consolidated Report 1) Optimizer - Optimizer type: Adam (PyTorch torch.optim.Adam). - Adam hyperparameters (from code): betas = (0.9, 0.999), eps = 1e-8. 2) Learning rate (LR) and schedule - Initial LR: 2e-4. - LR schedule: cosine annealing. - Code: CosineAnnealingLR(optimizer, T_max = total_iteration, eta_min = 1e-6). - Paper: LR is gradually decreased to 1e-6 us…
Training/Optimization Settings — Consolidated Report 1) Optimizer - Optimizer type: Adam (PyTorch torch.optim.Adam). - Adam hyperparameters (from code): betas = (0.9, 0.999), eps = 1e-8. 2) Learning rate (LR) and schedule - Initial LR: 2e-4. - LR schedule: cosine annealing. - Code: CosineAnnealingLR(optimizer, T_max = total_iteration, eta_min = 1e-6). - Paper: LR is gradually decreased to 1e-6 us…
Training/Optimization Settings — Consolidated Report 1) Optimizer - Optimizer type: Adam (PyTorch torch.optim.Adam). - Adam hyperparameters (from code): betas = (0.9, 0.999), eps = 1e-8. 2) Learning rate (LR) and schedule - Initial LR: 2e-4. - LR schedule: cosine annealing. - Code: CosineAnnealingLR(optimizer, T_max = total_iteration, eta_min = 1e-6). - Paper: LR is gradually decreased to 1e-6 us…
Training/Optimization Settings — Consolidated Report 1) Optimizer - Optimizer type: Adam (PyTorch torch.optim.Adam). - Adam hyperparameters (from code): betas = (0.9, 0.999), eps = 1e-8. 2) Learning rate (LR) and schedule - Initial LR: 2e-4. - LR schedule: cosine annealing. - Code: CosineAnnealingLR(optimizer, T_max = total_iteration, eta_min = 1e-6). - Paper: LR is gradually decreased to 1e-6 us…
